# Supplementary material for: 2D effects enhance precision of gradient-based tissue patterning
Source: iScience. 2023 Sep 16;26(10):107880. doi: 10.1016/j.isci.2023.107880 (PMC10550716; doi:10.1016/j.isci.2023.107880)
Supplement: Data S1. Source code — Complete standalone Matlab source code that reproduces all data shown in the paper. See included readme file for detailed usage instructions. [file mmc2.zip]

Archive with 9 entries (9 files):
- fdm_solver.m
- fig2.m
- fig3bc.m
- fig3de.m
- fig4b.m
- fig4cd.m
- figS4.m
- README.md
- LICENSE
